# Supplementary material for: Emergence of New Delhi Metallo-Beta-Lactamase (NDM) and Klebsiella pneumoniae Carbapenemase (KPC) Production by Escherichia coli and Klebsiella pneumoniae in Southern Vietnam and Appropriate Methods of Detection: A Cross-Sectional Study
Source: Biomed Res Int. 2019 Apr 23;2019:9757625. doi: 10.1155/2019/9757625 (PMC6507273; doi:10.1155/2019/9757625)
Supplement: Supplementary Materials — List of related information of patients and testing results were detailed in Annex 1. Data analysis results, testing images, reference, and full-text of gray literature, were described in Annexes 2, 3, 4, 5, respectively. [file 9757625.f1.zip]

Archive with 7 entries (6 files):
- 9757625.f1/
- 9757625.f1/Annex 5.rar
- 9757625.f1/Annex1.Patients'_Related_Information.sav
- 9757625.f1/Annex2.Data_Analysis.spv
- 9757625.f1/Annex3.rar
- 9757625.f1/Annex_4_Reference.enl
- 9757625.f1/Annex_4_Reference.txt
