# Supplementary material for: Emergence of New Delhi Metallo-Beta-Lactamase (NDM) and Klebsiella pneumoniae Carbapenemase (KPC) Production by Escherichia coli and Klebsiella pneumoniae in Southern Vietnam and Appropriate Methods of Detection: A Cross-Sectional Study
Source: Biomed Res Int. 2019 Apr 23;2019:9757625. doi: 10.1155/2019/9757625 (PMC6507273; doi:10.1155/2019/9757625)
Supplement: Supplementary Materials — List of related information of patients and testing results were detailed in Annex 1. Data analysis results, testing images, reference, and full-text of gray literature, were described in Annexes 2, 3, 4, 5, respectively. [file 9757625.f1.zip › 9757625.f1/Annex_4_Reference.txt]

[1]	A R-CJ, Alberto R-R, Raquel B-L, E P-GJ, C S-CJ, F SD, et al. "Mortality due to KPC carbapenemase-producing Klebsiella pneumoniae infections: Systematic review and meta-analysis: Mortality due to KPC Klebsiella pneumoniae infections". Journal of Infection.76(5):438-48, 2018.
[2]	Archana I, Elie B, Esam A, Ali ESA, A HHM, Ishtiaq Q, et al. "Transposable elements in Escherichia coli antimicrobial resistance". Advances in Bioscience and Biotechnology.4(03):415, 2013.
[3]	Bich V, Dung DA, Pha BNA, Tuyet NSM, An VTT, Tung NT. "Antibiotic resistance of Escherichia coli in Gia Dinh People's Hospital". Ho Chi Minh medical Journal.13(6):253-7, 2009.
[4]	Bosch T, Lutgens SPM, Hermans MHA, Wever PC, Schneeberger PM, Renders NHM, et al. "Outbreak of NDM-1-Producing Klebsiella pneumoniae in a Dutch Hospital, with Interspecies Transfer of the Resistance Plasmid and Unexpected Occurrence in Unrelated Health Care Centers". J Clin Microbiol.55(8):2380-90, 2017.
[5]	Control CfD, Prevention. "Multiplex real-time PCR detection of Klebsiella pneumoniae carbapenemase (KPC) and New Delhi metallo-β-lactamase (NDM-1) genes". Atlanta.500:6-7, 2011.
[6]	D. S, M. RK, M. FS, A. S-D. "Resistotyping, phenotyping and genotyping of New Delhi metallo-beta-lactamase (NDM) among Gram-negative bacilli from Iranian patients". J Med Microbiol.66(4):402-11, 2017.
[7]	Dortet L, Cuzon G, Ponties V, Nordmann P. "Trends in carbapenemase-producing Enterobacteriaceae, France, 2012 to 2014". Eurosurveillance.22(6), 2017.
[8]	Eshetie S, Unakal C, Gelaw A, Ayelign B, Endris M, Moges F. "Multidrug resistant and carbapenemase producing Enterobacteriaceae among patients with urinary tract infection at referral Hospital, Northwest Ethiopia". Antimicrobial Resistance and Infection Control.4(1):12, 2015.
[9]	Fattouh R, Tijet N, McGeer A, Poutanen SM, Melano RG, Patel SN. "What is the appropriate meropenem MIC for screening of carbapenemase-producing Enterobacteriaceae in low-prevalence settings?". Antimicrobial agents and chemotherapy.60(3):1556-9, 2016.
[10]	Feng J, Qiu Y, Yin Z, Chen W, Yang H, Yang W, et al. "Coexistence of a novel KPC-2-encoding MDR plasmid and an NDM-1-encoding pNDM-HN380-like plasmid in a clinical isolate of Citrobacter freundii". J Antimicrob Chemother.70(11):2987-91, 2015.
[11]	Hong DJ, Bae IK, Jang I-H, Jeong SH, Kang H-K, Lee K. "Epidemiology and characteristics of metallo-β-lactamase-producing Pseudomonas aeruginosa". Infection & chemotherapy.47(2):81-97, 2015.
[12]	Huy HT, Heiman W, Binh MN, Nhu DT, Duc AD, Lan PTT, et al. "Carbapenem-resistant Escherichia coli and Klebsiella pneumoniae strains containing New Delhi metallo-beta-lactamase isolated from two patients in Vietnam". Journal of clinical microbiology.51(1):373-4, 2013.
[13]	Institute CLS. Performance Standards for Antimicrobial Susceptibility Testing. The Modified Hodge Test for Suspected Carbapenemase Production in Enterobacteriaceae: Clinical and Laboratory Standards Institute; 2017. p. 108-13.
[14]	Institute CLS. Performance Standards for Antimicrobial Susceptibility Testing. Modified Carbapenem Inactivation Methods for Suspected Carbapenemase Production in Enterobacteriaceae and P aeruginosa2018. p. 112 - 22.
[15]	J. T, C. L, C. S, P. M, J. L, R. FM, et al. "Draft Genome Sequence of the First New Delhi Metallo-beta-Lactamase (NDM-1)-Producing Escherichia coli Strain Isolated in Peru". Genome Announc.6(13), 2018.
[16]	Jeremiah S, Balaji V, Anandan S, Sahni R. "A possible alternative to the error prone modified Hodge test to correctly identify the carbapenemase producing Gram-negative bacteria". Indian journal of medical microbiology.32(4):414, 2014.
[17]	Jing W, Xu Y, Juan L, Luchao L, Zhenling Z, Jian-Hua L. "Emergence of Escherichia coli co-producing NDM-1 and KPC-2 carbapenemases from a retail vegetable, China". J Antimicrob Chemother.73(1):252-4, 2018.
[18]	Julio Z, Gerardo C, Carlos P, Musharaf T. "The combined-disk boronic acid test as an accurate strategy for the detection of KPC carbapenemase in Central America". The Journal of Infection in Developing Countries.10(03):298-303, 2016.
[19]	Karabay O, Altindis M, Koroglu M, Karatuna O, Aydemir OA, Erdem AF. "The carbapenem-resistant Enterobacteriaceae threat is growing: NDM-1 epidemic at a training hospital in Turkey". Ann Clin Microbiol Antimicrob.15:6, 2016.
[20]	Khan AU, Maryam L, Zarrilli R. "Structure, genetics and worldwide spread of New Delhi metallo-β-lactamase (NDM): a threat to public health". BMC microbiology.17(1):101, 2017.
[21]	Kim HK, Park JS, Sung H, Kim MN. "Further Modification of the Modified Hodge Test for Detecting Metallo-beta-Lactamase-Producing Carbapenem-Resistant Enterobacteriaceae". Ann Lab Med.35(3):298-305, 2015.
[22]	Lee C-R, Lee JH, Park KS, Kim YB, Jeong BC, Lee SH. "Global dissemination of carbapenemase-producing Klebsiella pneumoniae: epidemiology, genetic context, treatment options, and detection methods". Frontiers in microbiology.7:895, 2016.
[23]	M. DK, M. S, B. K, E. SH, A. S, V. LC, et al. "Prevalence of NDM-1 carbapenemase in patients with diarrhoea in Pakistan and evaluation of two chromogenic culture media". J Appl Microbiol.114(6):1810-6, 2013.
[24]	M. P-O, S. V, Alpha S, C. B, M. M, D. AE, et al. "Performance of four different agar plate methods for rectal swabs, synergy disk tests and metallo-beta-lactamase Etest for clinical isolates in detecting carbapenemase-producing Klebsiella pneumoniae". J Med Microbiol.65(9):954-61, 2016.
[25]	M. P-WK, D. BM, J. A, A. TM, R. BC, A. BS, et al. "Relebactam is a Potent Inhibitor of the KPC-2 beta-Lactamase and Restores the Susceptibility of Imipenem Against KPC-Producing Enterobacteriaceae". Antimicrob Agents Chemother. 2018.
[26]	Maltezou HC, Giakkoupi P, Maragos A, Bolikas M, Raftopoulos V, Papahatzaki H, et al. "Outbreak of infections due to KPC-2-producing Klebsiella pneumoniae in a hospital in Crete (Greece)". J Infect.58(3):213-9, 2009.
[27]	Navon-Venezia S, Kondratyeva K, Carattoli A. "Klebsiella pneumoniae: a major worldwide source and shuttle for antibiotic resistance". FEMS Microbiology Reviews.41(3):252-75, 2017.
[28]	Patrice N, Thierry N, Laurent P. "Global spread of carbapenemase-producing Enterobacteriaceae". Emerging infectious diseases.17(10):1791, 2011.
[29]	Phuong TN. Klebsiella pneumoniae carbapenemase producing Klebsiella pneumoniae molecular genetic characteristics University of Science, Vietnam National University Ho Chi Minh City; 2016.
[30]	Qu T-t, Zhang J-l, Wang J, Tao J, Yu Y-s, Chen Y-g, et al. "Evaluation of phenotypic tests for detection of Metallo-β-lactamase-producing Pseudomonas aeruginosa strains in China". Journal of clinical microbiology.47(4):1136-42, 2009.
[31]	R. A, S. S, S. MS, S. B, A. A. "Approach to Carbapenemase Detection in Klebsiella pneumoniae in Routine Diagnostic Laboratories". J Clin Diagn Res.10(12):DC24-DC7, 2016.
[32]	Rie I, Kumiko Y, Tetsu Y, Futoshi H, Minh NB, Cuong NT, et al. "blaNDM-1–positive Klebsiella pneumoniae from Environment, Vietnam". Emerging infectious diseases.18(8):1383, 2012.
[33]	Rossi Goncalves I, Ferreira ML, Araujo BF, Campos PA, Royer S, Batistao DW, et al. "Outbreaks of colistin-resistant and colistin-susceptible KPC-producing Klebsiella pneumoniae in a Brazilian intensive care unit". J Hosp Infect.94(4):322-9, 2016.
[34]	S. D, S. M, P. C, T. S, S. M, S. B. "Spread and exchange of bla NDM-1 in hospitalized neonates: role of mobilizable genetic elements". Eur J Clin Microbiol Infect Dis.36(2):255-65, 2017.
[35]	Studentova V, Papagiannitsis CC, Izdebski R, Pfeifer Y, Chudackova E, Bergerova T, et al. "Detection of OXA-48-type carbapenemase-producing Enterobacteriaceae in diagnostic laboratories can be enhanced by addition of bicarbonates to cultivation media or reaction buffers". Folia microbiologica.60(2):119-29, 2015.
[36]	Sultan BA, Khan E, Hussain F, Nasir A, Irfan S. "Effectiveness of modified Hodge test to detect NDM-1 carbapenemases: an experience from Pakistan". J Pak Med Assoc.63(8):955-60, 2013.
[37]	Tada T, Tsuchiya M, Shimada K, Nga TTT, Thu LTA, Phu TT, et al. "Dissemination of Carbapenem-resistant Klebsiella pneumoniae clinical isolates with various combinations of Carbapenemases (KPC-2, NDM-1, NDM-4, and OXA-48) and 16S rRNA Methylases (RmtB and RmtC) in Vietnam". BMC Infect Dis.17(1):467, 2017.
[38]	Thai PD, Linh TD, Thu NH, Hoang TH, Son TH, Phuong TTV, et al. "Apply Southern-Blotting assay to detect KPC-plasmid of enterobacteriaceae strains from clinical isolates from hospitals in Hanoi, Vietnam". Vietnam Journal of Preventive Medicine.27(3), 2017.
[39]	Thu NH, Linh TD, Mai NTT, Phuong TV, Yen NHL, Duong TN, et al. "Molecular epidemiology of Klebsiella pneumoniae carbapenemase - 2 producing Klebsiella pneumoniae isolated from Saintpaul Hospital". Vietnam Journal of Preventive Medicine.26(8), 2016.
[40]	Torres-Gonzalez P, Bobadilla-Del Valle M, Tovar-Calderon E, Leal-Vega F, Hernandez-Cruz A, Martinez-Gamboa A, et al. "Outbreak caused by Enterobacteriaceae harboring NDM-1 metallo-beta-lactamase carried in an IncFII plasmid in a tertiary care hospital in Mexico City". Antimicrob Agents Chemother.59(11):7080-3, 2015.
[41]	Tsakris A, Kristo I, Poulou A, Themeli-Digalaki K, Ikonomidis A, Petropoulou D, et al. "Evaluation of boronic acid disk tests for differentiating KPC-possessing Klebsiella pneumoniae isolates in the clinical laboratory". J Clin Microbiol.47(2):362-7, 2009.
[42]	X. J, W. D, W. M, Yan J, J. H, S. L, et al. "Carbapenem-Resistant E. cloacae in Southwest China: Molecular Analysis of Resistance and Risk Factors for Infections Caused by NDM-1-Producers". Front Microbiol.9:658, 2018.
[43]	Zhanel GG, Lawrence CK, Adam H, Schweizer F, Zelenitsky S, Zhanel M, et al. "Correction to: Imipenem–Relebactam and Meropenem–Vaborbactam: Two Novel Carbapenem-β-Lactamase Inhibitor Combinations". Drugs.78(7):787-, 2018.
